# Supplementary material for: Dihydroartemisinin Suppresses Hepatocellular Carcinoma Progression by Acting on KIF11 with PI3K/Akt Modulation
Source: Cancers (Basel). 2026 May 9;18(10):1530. doi: 10.3390/cancers18101530 (PMC13204978; doi:10.3390/cancers18101530)
Supplement: Supplementary file 1 [file cancers-18-01530-s001.zip]

Archive with 2 entries (2 files):
- cancers-4258236-Supplementary File S1.pdf
- cancers-4258236-Supplementary Table S1.pdf
